# Supplementary material for: Cell Membrane-Integrated Neuroligin-1 Regulates the Anti-Inflammatory Effects of CRC Cell-Derived Exosomes
Source: Int J Mol Sci. 2025 Jan 9;26(2):503. doi: 10.3390/ijms26020503 (PMC11765187; doi:10.3390/ijms26020503)
Supplement: Supplementary file 1 [file ijms-26-00503-s001.zip]

Archive with 1 entries (1 files):
- ijms-3416468-supplementary.pdf
